# Supplementary material for: Hybrid Multivalent Jack Bean α-Mannosidase Inhibitors: The First Example of Gold Nanoparticles Decorated with Deoxynojirimycin Inhitopes
Source: Molecules. 2021 Sep 27;26(19):5864. doi: 10.3390/molecules26195864 (PMC8512634; doi:10.3390/molecules26195864)
Supplement: Supplementary file 1 [file molecules-26-05864-s001.zip]

Archive with 1 entries (1 files):
- molecules-1386862-supplementary.pdf
